# Supplementary material for: Implementing Information Resources to Support Shared Decisions in Australian Primary Care: A Qualitative Perspective of an Antimicrobial Stewardship Strategy
Source: Antibiotics (Basel). 2026 Feb 17;15(2):216. doi: 10.3390/antibiotics15020216 (PMC12937397; doi:10.3390/antibiotics15020216)
Supplement: Supplementary file 1 [file antibiotics-15-00216-s001.zip]

Archive with 3 entries (3 files):
- S3 Shared decision support information resource.pdf
- Table S1 Characteristics of primary care providers.pdf
- Table S2 Characteristics of patients.pdf
